# Supplementary material for: Considerations for Applying Entropy Methods to Temporally Correlated Stochastic Datasets
Source: Entropy (Basel). 2023 Feb 7;25(2):306. doi: 10.3390/e25020306 (PMC9955719; doi:10.3390/e25020306)
Supplement: Supplementary file 1 [file entropy-25-00306-s001.zip]

Archive with 1 entries (1 files):
- entropy-2095566-supplementary.pdf
